# Supplementary material for: Genetic Loci of Plant Pathogenic Dickeya solani IPO 2222 Expressed in Contact with Weed-Host Bittersweet Nightshade (Solanum dulcamara L.) Plants
Source: Int J Mol Sci. 2024 Feb 28;25(5):2794. doi: 10.3390/ijms25052794 (PMC10931765; doi:10.3390/ijms25052794)
Supplement: Supplementary file 1 [file ijms-25-02794-s001.zip]

Archive with 2 entries (2 files):
- ijms-2878291-Supplementary Tables.pdf
- sequences mutants.zip
